# Supplementary material for: Advances in Loading Techniques and Quality by Design for Fused Deposition Modeling in Pharmaceutical Production: A Systematic Review
Source: Pharmaceuticals (Basel). 2024 Nov 7;17(11):1496. doi: 10.3390/ph17111496 (PMC11597217; doi:10.3390/ph17111496)
Supplement: Supplementary file 1 [file pharmaceuticals-17-01496-s001.zip]

Archive with 1 entries (1 files):
- pharmaceuticals-3262207-supplementary.pdf
